# Supplementary material for: Reflective practice improves Basic Life Support training outcomes: A randomized controlled study
Source: PLoS One. 2023 Jun 29;18(6):e0287908. doi: 10.1371/journal.pone.0287908 (PMC10309595; doi:10.1371/journal.pone.0287908)
Supplement: S1 Raw data — (XLSX) [file pone.0287908.s001.xlsx]

## Sheet: S1_Raw data
age	sex	group	t0_feel_safe_to_perform_BLS	t0_amount_of_effective_compressions	t0_time_to_start_first_compression_sec	t1_feel_safe_to_perform_BLS	t1_amount_of_effective_compressions	t1_time_to_start_first_compression_sec
-77	-77	0	-77	-77	-77	-77	94	17
21	1	0	5	1	20	5	124	31
19	2	0	5	157	23	5	126	27
17	2	0	3	78	40	4	0	46
-77	-77	0	-77	122	26	-77	160	41
-77	-77	0	-77	107	24	5	42	25
19	2	0	6	79	34	-77	43	30
-77	-77	0	-77	7	34	-77	58	26
26	1	0	1	0	45	6	0	22
27	1	0	4	66	27	5	20	19
19	1	0	3	7	25	5	121	19
18	1	0	5	21	27	6	83	60
19	2	0	5	157	30	6	137	21
19	2	0	4	0	16	5	118	30
19	2	0	-77	97	21	6	122	-77
18	2	0	3	35	24	5	26	37
23	2	0	6	77	20	-77	14	17
18	1	0	3	0	39	-77	15	35
26	3	0	-77	-77	-77	-77	-77	46
18	1	0	2	125	36	5	16	20
19	1	0	2	159	25	5	53	35
19	1	0	4	143	28	5	67	27
21	2	0	6	107	34	6	112	29
26	2	0	5	138	20	6	140	23
19	2	0	5	48	29	6	120	20
18	1	0	4	0	33	5	7	28
19	1	0	3	0	28	5	26	27
28	2	0	6	63	24	6	85	18
18	2	0	5	14	23	6	0	30
17	1	0	4	31	21	5	81	35
22	1	0	4	0	25	5	95	27
23	1	0	6	144	18	6	54	42
19	1	0	-77	172	25	6	115	17
19	1	0	3	151	20	5	153	22
17	1	0	5	1	39	5	0	25
19	2	0	5	0	22	5	0	-77
19	2	0	5	5	22	5	30	35
19	2	0	6	154	24	6	133	43
19	2	0	-77	165	27	6	159	-77
19	2	0	-77	-77	-77	-77	-77	30
-77	-77	0	-77	0	23	5	102	21
19	2	0	4	42	31	5	51	13
18	2	0	4	-77	-77	5	-77	29
19	1	0	3	2	24	-77	0	30
-77	-77	0	-77	6	26	4	70	43
-77	-77	0	-77	0	21	4	2	17
19	1	0	-77	68	22	6	18	50
19	2	0	4	150	45	4	154	35
19	1	0	-77	132	37	-77	108	37
-77	-77	0	-77	169	17	4	44	24
19	1	0	5	6	50	-77	0	26
18	2	0	2	52	29	4	125	36
18	1	0	4	125	41	6	9	25
23	1	0	-77	48	23	5	125	30
22	2	0	6	166	24	6	177	45
18	2	0	3	0	32	5	0	33
19	1	0	1	17	20	2	53	25
24	1	0	6	149	27	6	158	32
17	2	0	2	28	73	6	103	11
27	2	0	4	0	34	5	18	25
20	1	0	4	50	24	5	20	29
-77	-77	0	-77	11	37	5	48	30
-77	-77	0	-77	-77	-77	-77	0	27
28	1	0	-77	184	35	6	152	35
20	2	0	3	2	28	5	1	-77
26	1	0	3	9	32	5	5	-77
18	2	0	-77	-77	-77	4	32	34
-77	-77	0	-77	-77	-77	-77	55	18
19	1	0	2	106	33	5	-77	24
-77	-77	0	-77	37	35	-77	-77	23
18	1	0	4	107	29	5	65	34
19	1	0	-77	126	10	-77	0	11
27	1	0	6	166	22	6	90	28
23	2	0	4	8	20	6	46	42
18	1	0	4	15	30	5	34	31
24	1	0	-77	124	1	6	163	36
19	1	0	3	138	30	6	82	30
18	1	0	2	142	54	3	88	31
19	1	0	1	0	29	5	0	27
18	1	0	-77	11	25	6	31	24
18	1	0	5	37	40	5	47	35
18	1	0	1	13	26	5	1	27
19	1	0	3	61	22	5	96	18
18	1	0	2	71	27	4	0	32
-77	-77	0	-77	0	40	5	1	23
21	1	0	3	64	25	5	82	32
18	2	0	2	143	23	6	5	20
19	1	0	4	99	27	5	110	50
19	1	0	2	9	29	5	0	23
18	2	0	4	0	38	5	4	22
20	1	0	5	0	25	6	40	20
18	1	0	2	121	29	5	16	22
-77	-77	0	-77	2	30	-77	0	31
20	2	0	5	94	25	5	3	31
19	2	0	3	66	32	5	2	41
18	1	0	1	7	25	4	7	45
19	2	0	4	0	25	6	0	50
18	1	0	-77	109	27	6	0	47
19	1	0	5	76	33	6	27	28
20	2	0	5	135	40	3	34	25
20	2	0	5	121	29	5	16	25
19	1	0	5	62	36	6	7	34
20	1	0	5	6	28	6	65	24
18	1	0	5	149	31	5	113	-77
26	1	0	6	187	29	6	157	36
18	1	0	-77	41	30	-77	71	-77
19	1	0	3	54	36	5	0	34
-77	-77	0	-77	115	37	-77	-77	19
-77	-77	0	-77	-77	-77	5	0	20
-77	-77	0	-77	-77	-77	5	-77	18
25	1	0	4	10	28	6	0	36
19	2	0	4	0	29	5	0	26
22	2	0	-77	1	20	-77	139	27
19	1	0	2	51	20	5	24	21
19	2	0	4	149	37	5	98	20
18	1	0	4	64	27	5	85	-77
19	1	0	5	9	27	5	125	37
23	1	0	3	31	20	5	107	-77
19	1	0	5	174	24	5	8	27
28	1	0	-77	143	24	6	-77	26
25	2	0	4	115	39	5	13	34
27	1	0	6	159	16	6	-77	-77
19	2	0	3	0	22	5	7	35
23	2	0	4	0	27	6	117	17
22	2	0	4	0	32	6	0	35
-77	-77	0	-77	-77	-77	6	-77	41
22	1	0	4	1	39	2	19	-77
19	2	0	4	106	23	5	71	25
18	1	0	1	10	30	4	58	21
19	1	0	4	0	38	6	0	31
19	1	0	4	1	45	5	-77	22
19	1	0	4	0	21	6	124	36
-77	-77	0	-77	0	38	6	14	16
22	1	0	4	26	31	-77	13	-77
19	1	0	5	94	23	4	30	28
19	1	0	3	18	32	4	0	27
28	1	0	5	76	25	6	173	12
18	2	0	3	65	32	4	-77	30
19	1	0	5	6	25	5	3	15
19	2	0	3	146	30	5	139	18
19	2	0	5	8	20	6	145	-77
25	1	0	-77	62	37	6	11	51
17	1	0	-77	2	22	5	1	24
20	2	0	5	161	20	5	150	28
23	1	1	-77	-77	-77	-77	-77	17
19	1	1	4	30	28	5	91	17
-77	-77	1	-77	10	27	-77	0	23
21	1	1	3	173	21	6	141	21
20	2	1	5	40	25	6	29	22
19	1	1	5	57	15	5	62	25
19	2	1	4	151	23	6	149	26
22	1	1	6	0	21	6	30	17
19	1	1	3	17	26	5	3	24
18	2	1	3	56	27	5	80	-77
19	2	1	4	27	29	5	34	25
-77	-77	1	-77	3	18	-77	54	18
-77	-77	1	-77	123	24	5	118	23
25	1	1	-77	0	55	3	-77	17
18	1	1	2	86	25	6	152	50
18	1	1	-77	0	20	5	7	25
24	2	1	6	141	27	6	168	13
18	1	1	1	131	17	5	137	32
18	2	1	4	88	40	5	139	17
18	2	1	4	186	25	5	172	21
26	1	1	6	165	14	6	78	21
20	2	1	6	6	27	5	48	-77
-77	-77	1	-77	14	18	-77	26	40
20	1	1	5	31	22	6	0	30
19	1	1	5	119	24	6	72	30
26	1	1	4	0	27	-77	-77	34
17	2	1	-77	30	58	-77	93	21
22	1	1	4	24	28	5	0	16
18	1	1	2	16	30	5	0	32
25	2	1	4	37	36	5	132	17
19	1	1	4	28	17	5	40	17
-77	-77	1	-77	1	27	4	116	20
18	2	1	3	135	23	5	128	-77
25	2	1	6	110	20	6	172	17
18	2	1	3	40	15	4	6	26
-77	-77	1	-77	-77	-77	-77	59	21
-77	-77	1	-77	-77	-77	-77	-77	30
19	1	1	3	2	16	4	150	22
19	1	1	3	0	20	-77	0	20
27	1	1	5	96	24	5	3	25
18	1	1	4	149	22	-77	74	22
23	2	1	6	159	30	6	158	19
26	2	1	6	143	25	6	142	23
20	1	1	1	2	28	-77	0	33
19	1	1	1	1	24	-77	51	27
19	2	1	6	186	18	6	150	15
24	1	1	4	137	25	2	0	31
-77	-77	1	-77	151	22	6	127	34
28	1	1	2	39	20	4	0	29
25	1	1	3	76	32	5	61	20
18	1	1	3	96	30	3	34	35
17	2	1	2	4	30	5	23	23
20	2	1	5	20	22	-77	146	23
27	1	1	5	20	21	6	27	18
22	2	1	5	70	33	5	80	26
20	1	1	-77	0	29	6	0	31
18	1	1	3	100	23	5	125	32
19	1	1	4	112	23	6	22	36
-77	-77	1	-77	-77	-77	-77	101	15
19	1	1	5	143	22	5	2	20
19	1	1	4	0	35	6	0	27
20	2	1	4	170	23	5	72	15
19	1	1	1	157	20	-77	147	26
34	1	1	-77	126	17	4	90	23
-77	-77	1	-77	0	28	-77	137	30
19	2	1	5	143	17	6	168	23
18	1	1	4	143	21	6	152	30
18	1	1	2	0	29	5	85	43
18	1	1	4	56	30	5	84	26
21	1	1	2	7	30	5	66	-77
19	1	1	-77	67	38	6	0	14
19	2	1	-77	15	24	6	86	35
19	1	1	4	30	21	5	67	33
19	1	1	6	118	20	6	-77	29
19	1	1	3	132	18	5	104	25
18	1	1	3	12	19	4	89	23
28	1	1	6	165	23	5	125	23
18	1	1	2	87	28	5	0	23
18	1	1	2	163	40	5	66	27
18	2	1	1	165	26	6	33	11
17	1	1	4	168	30	5	149	9
22	1	1	4	0	30	6	45	32
18	2	1	4	0	25	-77	5	17
21	1	1	5	1	17	5	0	-77
18	1	1	3	32	17	-77	26	16
18	1	1	3	0	27	5	1	25
20	2	1	5	55	21	6	21	12
-77	-77	1	-77	-77	-77	-77	-77	23
23	1	1	4	161	18	6	168	25
26	1	1	3	123	33	5	149	26
20	1	1	5	114	20	6	129	18
19	2	1	5	19	23	5	40	20
19	1	1	4	124	23	5	91	3
27	1	1	5	86	22	5	166	25
19	1	1	5	2	24	5	47	33
19	1	1	4	52	17	5	117	27
18	1	1	5	8	28	6	36	25
20	2	1	6	128	25	6	140	24
-77	-77	1	-77	90	28	-77	32	31
21	2	1	4	25	35	5	0	26
19	1	1	4	122	25	5	83	38
20	1	1	4	127	28	5	141	45
19	1	1	4	23	30	6	9	17
18	1	1	-77	140	29	6	114	17
-77	-77	1	-77	51	34	-77	95	-77
-77	-77	1	-77	22	35	5	11	-77
19	1	1	2	143	26	-77	60	32
19	2	1	1	0	20	-77	3	22
-77	-77	1	-77	0	32	-77	-77	26
-77	-77	1	-77	-77	-77	6	-77	36
23	1	1	5	68	27	5	77	22
19	1	1	5	138	20	6	171	25
23	1	1	5	130	23	6	164	17
18	2	1	5	68	38	6	59	31
-77	-77	1	-77	77	22	-77	93	22
19	1	1	4	1	30	6	1	20
25	2	1	4	80	17	5	23	32
18	1	1	-77	119	38	6	31	36
25	1	1	6	95	18	6	71	15
20	2	1	6	147	17	-77	142	24
19	1	1	4	42	21	5	38	26
17	1	1	4	6	24	5	0	24
24	1	1	2	13	26	4	8	22
18	2	1	3	0	25	5	0	26
-77	-77	1	-77	35	30	5	118	25
21	2	1	4	0	29	5	33	25
20	1	1	6	76	23	6	40	18
27	1	1	-77	2	23	5	2	21
19	1	1	4	138	24	6	43	35
23	1	1	5	134	25	6	102	25
18	1	1	4	5	20	2	0	16
18	1	1	2	11	29	5	1	25
28	1	1	5	118	30	5	135	32
17	2	1	5	32	30	6	50	22
21	1	1	6	25	23	6	33	30
22	1	1	5	156	30	6	128	14
-77	-77	1	-77	-77	-77	-77	64	19
20	2	1	4	5	15	5	41	-77
18	2	1	4	54	30	2	58	20
24	2	1	5	65	23	5	74
19	2	1	4	1	16	6	155
20	1	1	1	131	31	5	-77
-77	-77	1	-77	43	20	5	114

## Sheet: Legend
Raw Data Set underlying the paper "Reflective Practice Improves Basic Life Support Training Outcomes: A Randomized Controlled Study" (Thommes&Schmidt et al)
The data set contains:
Basic demographic data of the participants (age, sex)
Study group assignment of the participants (0 = Control group 1 = Intervention group)
Raw data for time points t0 and t1:
	confidence ratings (1 items: feeling safe to perform BLS)
	compressions in general (2 variables: 1. amount of effective compressions (absolute number) 2. time to start first compression (sec))
Further information:
-77	Missing value
